# Supplementary material for: A Strategy for Selective Deletion of Autoimmunity-Related T Cells by pMHC-Targeted Delivery
Source: Pharmaceutics. 2021 Oct 13;13(10):1669. doi: 10.3390/pharmaceutics13101669 (PMC8540115; doi:10.3390/pharmaceutics13101669)
Supplement: Supplementary file 1 [file pharmaceutics-13-01669-s001.zip]

Archive with 1 entries (1 files):
- pharmaceutics-1384210-supplementary.pdf
